# Supplementary material for: Optimization of Multiple W1/O/W2 Emulsions Processing for Suitable Stability and Encapsulation Efficiency
Source: Foods. 2022 May 9;11(9):1367. doi: 10.3390/foods11091367 (PMC9103989; doi:10.3390/foods11091367)
Supplement: Supplementary file 1 [file foods-11-01367-s001.zip]

Archive with 1 entries (1 files):
- foods-1686534-supplementary.pdf
